# Supplementary material for: Feasibility Study Utilizing NanoString’s Digital Spatial Profiling (DSP) Technology for Characterizing the Immune Microenvironment in Barrett’s Esophagus Formalin-Fixed Paraffin-Embedded Tissues
Source: Cancers (Basel). 2023 Dec 18;15(24):5895. doi: 10.3390/cancers15245895 (PMC10742302; doi:10.3390/cancers15245895)
Supplement: Supplementary file 1 [file cancers-15-05895-s001.zip]

Archive with 4 entries (4 files):
- Supp Figure S1.pdf
- Supp Figure S2.pdf
- Supp Figure S3.pdf
- Supplementay Table S1.xlsx
